# Supplementary material for: Genomic and transcriptomic analyses reveal differential regulation of diverse terpenoid and polyketides secondary metabolites in Hericium erinaceus
Source: Sci Rep. 2017 Aug 31;7:10151. doi: 10.1038/s41598-017-10376-0 (PMC5579188; doi:10.1038/s41598-017-10376-0)
Supplement: Supplementary file 2 — Table S1 [file 41598_2017_10376_MOESM2_ESM.xlsx]

## Sheet: 工作表1
Table S1. Summary of genome feature of H. erinaceus
Genome	Value
Genome size (Mb)	39.35
No. of Scaffolds	519
Length of the maximum scaffold, bp	1618020
Length of the minimum scaffold, bp	505
N50 length (bp) (scaffolds >500bp)	538107
N90 length (bp) (scaffolds >500bp)	84843
GC content (%)	53.14
No. of gaps
Total length of gaps (bp)
No. of protein-conding genes	9895
Gene average length	1345
Gene length/Genome(%)	33.81
