# Supplementary material for: Genomic and transcriptomic analyses reveal differential regulation of diverse terpenoid and polyketides secondary metabolites in Hericium erinaceus
Source: Sci Rep. 2017 Aug 31;7:10151. doi: 10.1038/s41598-017-10376-0 (PMC5579188; doi:10.1038/s41598-017-10376-0)
Supplement: Supplementary file 3 — Table S2 [file 41598_2017_10376_MOESM3_ESM.xlsx]

## Sheet: 工作表1
Table S2. Summary of functional annotation of the predicted genes of H. erinaceus
# Abbreviation: Nr,Non-redundant database; KEGG, Kyoto Encyclopedia of Genes and Genomes
;KOG, Eukaryotic orthologous groups database; GO, Gene ontology
Type	Numbers
Nr	7112
Swiss-Prot	2223
KEGG	2902
EggNOG	7267
KOG	4023
GO	1289
Secretory proteins	581
