# Supplementary material for: Genomic and transcriptomic analyses reveal differential regulation of diverse terpenoid and polyketides secondary metabolites in Hericium erinaceus
Source: Sci Rep. 2017 Aug 31;7:10151. doi: 10.1038/s41598-017-10376-0 (PMC5579188; doi:10.1038/s41598-017-10376-0)
Supplement: Supplementary file 4 — Table S3 [file 41598_2017_10376_MOESM4_ESM.xlsx]

## Sheet: 工作表1
Table S3. Tissue-specific expression transcript in three different tissues of H. erinaceus
# A transcript was deemed as tissue specific if the transcript level (fpkm) in this tissue was at least 10-fold higher than in the two other tissues.
# Expression ratios higher than 100 are colored in red and expression ratios ranging above 50-100 are colored in light red.
# Abbreviations: MK, monokaryotic mycelium; DK, dikaryotic mycelium; FB, fruiting body.
Tissue	Gene_ID	MK_fpkm	FB_fpkm	DK_fpkm	Description
Monokaryotic mycelium (MK)	Her1A8054	1280.74	39.77	85.87	Dihydroxyacetone kinase
	Her1A1481	955.99	4.22	61.99	Hypothetical protein
	Her1A3682	694.95	3.64	2.1	Manganese-dependent peroxidase
	Her1A3706	684.73	20.66	19.26	Cytochrome P450
	Her1A7147	588.64	28.52	25.68	Hypothetical protein
	Her1A0873	565.74	1.33	44.54	Heat shock protein 16
	Her1A5881	169	4.39	15.22	Hypothetical protein
	Her1A9825	161.8	0.76	11.82	Phosphatidylethanolamine binding protein
	Her1A0562	149.47	0.04	5.48	Nitrosoguanidine resistance protein
	Her1A8895	144.48	1.21	10.97	Cytochrome P450
	Her1A0095	111.14	0.55	7.7	Hypothetical protein
	Her1A9342	57.52	0.7	4.57	Short-chain dehydrogenase/reductase
Fruiting body (FB)	Gene_ID	MK_fpkm	FB_fpkm	DK_fpkm	Description
	Her1A7456	530.11	54834.9	5436.48	Hypothetical protein
	Her1A2145	263.01	3889.13	306.15	2-deoxyglucose-6-phosphate phosphatase
	Her1A5265	206.74	2103.22	112.81	Hypothetical protein
	Her1A3177	38.08	1681.72	113.55	Hypothetical protein
	Her1A8184	83.9	1656.66	35.17	Hypothetical protein
	Her1A8951	47.21	1629.97	105.13	High mobility group B protein
	Her1A6985	81.34	1428.16	53.39	Ornithine aminotransferase
	Her1A0614	3.73	1345.01	4.06	Heat shock protein
	Her1A5949	52.01	1059.02	14.63	Alcohol dehydrogenase
	Her1A9899	60.82	994.13	24.59	Oxalate decarboxylase
	Her1A5192	41.07	979.79	24.4	Gibberellin 2-beta-dioxygenase
	Her1A8183	11.04	976.9	21.92	Uncharacterized oxidoreductase
	Her1A9396	76.47	944.69	74.33	Arginase
	Her1A0049	61.23	919.07	65.9	Putative amidohydrolase
	Her1A1819	8.83	449.58	34.81	Extracellular metalloproteinase
	Her1A2393	25.31	433.43	14.77	Hypothetical protein
	Her1A2604	17.8	390.15	20.84	Vacuolar amino acid transporter
	Her1A7934	22.37	378.07	13.48	Hypothetical protein
	Her1A9289	15.24	234.62	16.84	Hypothetical protein
	Her1A6951	18.33	209.23	18.81	Hypothetical protein
	Her1A9572	6.06	166.87	6	Hypothetical protein
	Her1A8090	9.27	157.31	9.24	Hypothetical protein
	Her1A0692	3.97	147.76	2.23	Hypothetical protein
	Her1A0779	4.17	132.28	4.73	Probable copper-transporting ATPase
	Her1A8810	2.05	126.64	5.71	Mannosyl-oligosaccharide alpha-1,2-mannosidase
	Her1A0314	0.9	43.93	1.34	Peptidase N-terminal domain
	Her1A4980	1.59	33.55	2.37	Hypothetical protein
	Her1A8299	1.99	21.81	1.31	Vacuolar aspartic protease
	Her1A5583	1.3	21.7	0.2	Hypothetical protein
	Her1A7502	0.63	14.56	1.42	Hypothetical protein
	Her1A1629	0.35	13.85	1.25	Hypothetical protein
	Her1A8811	0.88	10.15	0.83	Zinc finger protein
Dikaryotic mycelium (DK)	Gene_ID	MK_fpkm	FB_fpkm	DK_fpkm	Description
	Her1A2000	0.01	0.01	16.63	Hypothetical protein
	Her1A4684	15.48	6.55	264.87	glycoside hydrolase family 29 protein
	Her1A7490	57.77	1.13	580.85	glutathione S-transferase
	Her1A9852	43.55	1.43	584.09	Hypothetical protein
	Her1A1778	0.87	0.33	6.56	Hypothetical protein
	Her1A2000	0.01	0.01	16.63	Hypothetical protein
	Her1A6244	0	0	6.77	Hypothetical protein
	Novel00102	0	0	9.4	Hypothetical protein
	Novel00624	0	0	5.36	Hypothetical protein
	Novel00904	0	0.59	7.46	Hypothetical protein
