# Supplementary material for: Genomic and transcriptomic analyses reveal differential regulation of diverse terpenoid and polyketides secondary metabolites in Hericium erinaceus
Source: Sci Rep. 2017 Aug 31;7:10151. doi: 10.1038/s41598-017-10376-0 (PMC5579188; doi:10.1038/s41598-017-10376-0)
Supplement: Supplementary file 5 — Table S4 [file 41598_2017_10376_MOESM5_ESM.xlsx]

## Sheet: 工作表1
Table S4. The accession number of sesquiterpene synthases (STS) used for phylogenetic analysis of H. erinaceus in our study
Label in phylogram tree	Accession numbers	Species
Her1A9103		Hericium erinaceus
Her1A9064		Hericium erinaceus
Her1A2936		Hericium erinaceus
Her1A2852		Hericium erinaceus
Her1A9444		Hericium erinaceus
Her1A4000		Hericium erinaceus
Her1A3999		Hericium erinaceus
Armga1	P0DL13	Armillaria gallica
Cop1	XP_001832573	Coprinopsis cinereus
Cop2	XP_001836556	Coprinopsis cinereus
Cop3	XP_001832925	Coprinopsis cinereus
Cop4	XP_001836356	Coprinopsis cinereus
Cop6	XP_001832549	Coprinopsis cinereus
Omp1	MUStwsD_GLEAN_10001317	Omphalotus olearius
Omp3	MUStwsD_GLEAN_10003938	Omphalotus olearius
Omp4	MUStwsD_GLEAN_10005581	Omphalotus olearius
Omp5a	MUStwsD_GLEAN_10000810	Omphalotus olearius
Omp5b	MUStwsD_GLEAN_10000811	Omphalotus olearius
Omp6	MUStwsD_GLEAN_10003820	Omphalotus olearius
Omp7	MUStwsD_GLEAN_10000831	Omphalotus olearius
Omp9	MUStwsD_GLEAN_10000543	Omphalotus olearius
Omp10	MUStwsD_GLEAN_10000292	Omphalotus olearius
Fompi1	EPT01290	Fomitopsis pinicola
Sh25180	XP_007301467	Stereum hirsutum
Sh64702	XP_007308318	Stereum hirsutum
Sh73029	XP_007299456	Stereum hirsutum
Sh128017	XP_007299839	Stereum hirsutum
Sh159379	XP_007306912	Stereum hirsutum
SqtB	AMW90891	Boreostereum vibrans
