# Supplementary material for: Genomic and transcriptomic analyses reveal differential regulation of diverse terpenoid and polyketides secondary metabolites in Hericium erinaceus
Source: Sci Rep. 2017 Aug 31;7:10151. doi: 10.1038/s41598-017-10376-0 (PMC5579188; doi:10.1038/s41598-017-10376-0)
Supplement: Supplementary file 6 — Table S5 [file 41598_2017_10376_MOESM6_ESM.xlsx]

## Sheet: 工作表1
Table S5. The detailed information of gene clusters predicted by antiSMASH software based on genome of H. erinaceus
#Red color represent the core genes in the cluster
Cluster	Scaffold	Start	End	Type	Scaffold_cds_id	PFAM annotation
Cluster1	Scaffold8	454105	474590	Terpene	ctg8_776	PF09229:Activator of Hsp90 ATPase, N-terminal
					ctg8_777	PF09229:Activator of Hsp90 ATPase, N-terminal
					ctg8_782	PF03936:Terpene synthase family, metal binding domain
					ctg8_786	PF00400:WD domain, G-beta repeat
					ctg8_787	PF00400:WD domain, G-beta repeat
					ctg8_790	PF02007:Tetrahydromethanopterin S-methyltransferase MtrH subunit
					ctg8_791	PF00018:SH3 domain；PF04610:TrbL/VirB6 plasmid conjugal transfer protein
Cluster2	Scaffold18	93671	165760	T1pks	ctg18_139	PF00560:Leucine Rich Repeat
					ctg18_147	PF04997:RNA polymerase Rpb1, domain 1
					ctg18_153	PF02441:Flavoprotein
					ctg18_160	PF00087:Snake toxin
					ctg18_161	PF04082:Fungal specific transcription factor domain
					ctg18_164	PF00172:Fungal Zn(2)-Cys(6) binuclear cluster domain
					ctg18_165	PF02892:BED zinc finger;PF00096:Zinc finger, C2H2 type
					ctg18_173	PF00106:short chain dehydrogenase
					ctg18_175	PF00171:Aldehyde dehydrogenase family
					ctg18_179	PF05401:Nodulation protein S (NodS)
					ctg18_192	PF00975:Thioesterase domain
					ctg18_195	PF06387:D1 dopamine receptor-interacting protein (calcyon)
					ctg18_197	PF00753:Metallo-beta-lactamase superfamily
					ctg18_199	PF00106:short chain dehydrogenase
					ctg18_208	PF00501:AMP-binding enzyme
					ctg18_209	PF00501:AMP-binding enzyme
					ctg18_210	PF00106:short chain dehydrogenase
					ctg18_221	PF03572:Peptidase family S41
					ctg18_223	PF00324:Amino acid permease
					ctg18_224	PF13520:Amino acid permease;PF00324:Amino acid permease
					ctg18_225	PF03121:Herpesviridae UL52/UL70 DNA primase
					ctg18_231	PF07714:Protein tyrosine kinase;PF00069:Protein kinase domain
					ctg18_234	PF00069:Protein kinase domain
					ctg18_236	PF00665:Integrase core domain;PF00078:Reverse transcriptase (RNA-dependent DNA polymerase)
Cluster3	Scaffold24	493195	513845	Terpene	ctg24_823	PF07728:AAA domain (dynein-related subfamily);PF07724:AAA domain (Cdc48 subfamily)
					ctg24_831	PF01266:FAD dependent oxidoreductase
					ctg24_832	PF01266:FAD dependent oxidoreductase
					ctg24_839	PF00628:PHD-finger
					ctg24_842	PF00494:Squalene/phytoene synthase
					ctg24_843	PF00494:Squalene/phytoene synthase
					ctg24_847	PF00067:Cytochrome P450
					ctg24_848	PF00067:Cytochrome P450
					ctg24_852	PF00067:Cytochrome P450
					ctg24_858	PF00023:Ankyrin repeat;PF13606:Ankyrin repeat
					ctg24_861	PF00651:BTB/POZ domain
Cluster4	Scaffold47	217674	238030	Terpene	ctg47_316	PF00026:Eukaryotic aspartyl protease
					ctg47_318	PF05199:GMC oxidoreductase
					ctg47_321	PF00732:GMC oxidoreductase
					ctg47_328	PF05920:Homeobox KN domain
					ctg47_329	PF05199:GMC oxidoreductase
					ctg47_333	PF00494:Squalene/phytoene synthase
