# Supplementary material for: Genomic and transcriptomic analyses reveal differential regulation of diverse terpenoid and polyketides secondary metabolites in Hericium erinaceus
Source: Sci Rep. 2017 Aug 31;7:10151. doi: 10.1038/s41598-017-10376-0 (PMC5579188; doi:10.1038/s41598-017-10376-0)
Supplement: Supplementary file 7 — Table S6 [file 41598_2017_10376_MOESM7_ESM.xlsx]

## Sheet: 工作表1
Table S6. Classification and functional annotation of 137 cytochrome P450s in H. erinaceus
Gene_id	Swissport annotation	Subfamily	KOG	Size
Her1A1366	Iron-sulfur clusters transporter		Intracellular trafficking	550
Her1A3323	Heavy metal tolerance protein		Inorganic ion transport	589
Her1A9507	Aldehyde dehydrogenase		Energy production	496
Her1A0382	Aldehyde dehydrogenase		Energy production	498
Her1A8442	Psi-producing oxygenase		NA	1058
Her1A7785	Benzoate 4-monooxygenase	CYP3/CYP5/CYP6/CYP9	Secondary metabolites biosynthesis	543
Her1A0168	O-methylsterigmatocystin oxidoreductase	CYP2	Secondary metabolites biosynthesis	493
Her1A0192		CYP4/CYP19/CYP26	Secondary metabolites biosynthesis	546
Her1A0265	O-methylsterigmatocystin oxidoreductase	CYP2	Secondary metabolites biosynthesis	503
Her1A0698	Probable sterigmatocystin biosynthesis	CYP2	Secondary metabolites biosynthesis	535
Her1A1586	Cytochrome P450	CYP4/CYP19/CYP26	Secondary metabolites biosynthesis	548
Her1A2535	Cytochrome P450	CYP4/CYP19/CYP26	Secondary metabolites biosynthesis	528
Her1A3837	Cytochrome P450	CYP4/CYP19/CYP26	Secondary metabolites biosynthesis	364
Her1A3838	Probable Cytochrome P450	CYP4/CYP19/CYP26	Secondary metabolites biosynthesis	468
Her1A3840	Cytochrome P450	CYP3/CYP5/CYP6/CYP9	Secondary metabolites biosynthesis	350
Her1A4055	O-methylsterigmatocystin oxidoreductase	CYP2	Secondary metabolites biosynthesis	501
Her1A4315		CYP2	Secondary metabolites biosynthesis	395
Her1A4349	O-methylsterigmatocystin oxidoreductase	CYP2	Secondary metabolites biosynthesis	506
Her1A4469	Cytochrome P450	CYP4/CYP19/CYP26	Secondary metabolites biosynthesis	532
Her1A4556		CYP4/CYP19/CYP26	Secondary metabolites biosynthesis	502
Her1A4989		CYP2	Secondary metabolites biosynthesis	360
Her1A6233	Cytochrome P450	CYP4/CYP19/CYP26	Secondary metabolites biosynthesis	537
Her1A6245		CYP4/CYP19/CYP26	Secondary metabolites biosynthesis	299
Her1A7159	Alkane hydroxylase	CYP4/CYP19/CYP26	Secondary metabolites biosynthesis	305
Her1A8362	O-methylsterigmatocystin oxidoreductase	CYP2	Secondary metabolites biosynthesis	470
Her1A9586		CYP4/CYP19/CYP26	Secondary metabolites biosynthesis	426
Her1A9866	Bifunctional P-450/NADPH-P450 reductase	CYP3/CYP5/CYP6/CYP9	Secondary metabolites biosynthesis	669
Her1A3865		CYP2	Secondary metabolites biosynthesis	512
Her1A4260	O-methylsterigmatocystin oxidoreductase	CYP2	Secondary metabolites biosynthesis	500
Her1A0047	O-methylsterigmatocystin oxidoreductase	CYP2	Secondary metabolites biosynthesis	510
Her1A3149	O-methylsterigmatocystin oxidoreductase	CYP2	Secondary metabolites biosynthesis	508
Her1A4442		CYP2	Secondary metabolites biosynthesis	510
Her1A4474	O-methylsterigmatocystin oxidoreductase	CYP2	Secondary metabolites biosynthesis	402
Her1A8451	O-methylsterigmatocystin oxidoreductase	CYP2	Secondary metabolites biosynthesis	535
Her1A5035	O-methylsterigmatocystin oxidoreductase	CYP2	Secondary metabolites biosynthesis	552
Her1A1686	Cytochrome P450	CYP4/CYP19/CYP26	Secondary metabolites biosynthesis	530
Her1A5161	Lanosterol 14-alpha demethylase		Secondary metabolites biosynthesis	541
Her1A2276	Cytochrome P450	CYP3/CYP5/CYP6/CYP9	Secondary metabolites biosynthesis	515
Her1A5962	Cytochrome P450	CYP3/CYP5/CYP6/CYP9	Secondary metabolites biosynthesis	451
Her1A1055	Fumitremorgin C synthase	CYP2	Secondary metabolites biosynthesis	532
Her1A3866	Cytochrome P450	CYP2	Secondary metabolites biosynthesis	521
Her1A0436	Cytochrome P450	CYP4/CYP19/CYP26	Secondary metabolites biosynthesis	553
Her1A9153		CYP4/CYP19/CYP26	Secondary metabolites biosynthesis	491
Her1A0057		CYP4/CYP19/CYP26	Secondary metabolites biosynthesis	505
Her1A3814	O-methylsterigmatocystin oxidoreductase	CYP2	Secondary metabolites biosynthesis	498
Her1A8895	Ent-kaurene oxidase	CYP2	Secondary metabolites biosynthesis	471
Her1A3868	O-methylsterigmatocystin oxidoreductase	CYP2	Secondary metabolites biosynthesis	364
Her1A2889	O-methylsterigmatocystin oxidoreductase	CYP2	Secondary metabolites biosynthesis	518
Her1A3740	O-methylsterigmatocystin oxidoreductase	CYP2	Secondary metabolites biosynthesis	500
Her1A2345	O-methylsterigmatocystin oxidoreductase	CYP2	Secondary metabolites biosynthesis	256
Her1A1010	Cytochrome P450	CYP4/CYP19/CYP26	Secondary metabolites biosynthesis	440
Her1A7139			NA	382
Her1A7476		CYP4/CYP19/CYP26	Secondary metabolites biosynthesis	583
Her1A7489	Probable bifunctional P-450/NADPH-P450	CYP4/CYP19/CYP26	Secondary metabolites biosynthesis	395
Her1A9696	Obtusifoliol 14-alpha demethylase		Secondary metabolites biosynthesis	502
Her1A7047			NA	546
Her1A9707		CYP4/CYP19/CYP26	Secondary metabolites biosynthesis	549
55554549Her1A3867	Cytochrome P450	CYP2	Secondary metabolites biosynthesis	512
Her1A5160	Exoribonuclease		Translation	769
Her1A5488	FACT complex subunit		Amino acid transport and metabolism	1028
Her1A8652	Tryptophan 2-halogenase biosynthesis		NA	466
Her1A9868			NA	1095
Her1A0336			Intracellular	488
Her1A0605	Cytochrome P450	CYP4/CYP19/CYP26	Secondary metabolites biosynthesis	599
Her1A0681		CYP3/CYP5/CYP6/CYP9	Secondary metabolites biosynthesis	457
Her1A1056	Fumitremorgin C synthase	CYP2	Secondary metabolites biosynthesis	258
Her1A1083	Cytochrome P450	CYP4/CYP19/CYP26	Secondary metabolites biosynthesis	554
Her1A1892		CYP2	Secondary metabolites biosynthesis	402
Her1A2263	Tryptophan 2-halogenase		NA	629
Her1A2282	Polynucleotide 5&apos;-hydroxyl-kinase		ATP/GTP-binding	505
Her1A2293	Cytochrome P450	CYP4/CYP19/CYP26	Secondary metabolites biosynthesis	537
Her1A2673			NA	721
Her1A2880		CYP4/CYP19/CYP26	Secondary metabolites biosynthesis	588
Her1A2949			General function prediction only	534
Her1A3396	O-methylsterigmatocystin oxidoreductase	CYP2	Secondary metabolites biosynthesis	317
Her1A3469	O-methylsterigmatocystin oxidoreductase	CYP2	Secondary metabolites biosynthesis	463
Her1A3550	O-methylsterigmatocystin oxidoreductase	CYP2	Secondary metabolites biosynthesis	451
Her1A3612	Cytochrome	CYP4/CYP19/CYP26	Secondary metabolites biosynthesis	460
Her1A3627	O-methylsterigmatocystin oxidoreductase	CYP2	Secondary metabolites biosynthesis	515
Her1A3706		CYP2	Secondary metabolites biosynthesis	327
Her1A3864			NA	409
Her1A4218			NA	516
Her1A4232	O-methylsterigmatocystin oxidoreductase	CYP2	Secondary metabolites biosynthesis	421
Her1A4736	Nuclear cap-binding protein		NA	786
Her1A4754		CYP2	Secondary metabolites biosynthesis	469
Her1A4758		CYP2	Secondary metabolites biosynthesis	554
Her1A4927	O-methylsterigmatocystin oxidoreductase	CYP2	Secondary metabolites biosynthesis	543
Her1A4941			NA	501
Her1A5449	Ent-kaurene oxidase	CYP3/CYP5/CYP6/CYP9	Secondary metabolites biosynthesis	523
Her1A5450	Ent-kaurene oxidase		NA	456
Her1A5863			unknown Function	722
Her1A5908	O-methylsterigmatocystin oxidoreductase	CYP2	Secondary metabolites biosynthesis	506
Her1A5916		CYP4/CYP19/CYP26	Secondary metabolites biosynthesis	535
Her1A5954	Cytochrome P450	CYP4/CYP19/CYP26	Secondary metabolites biosynthesis	547
Her1A5994	O-methylsterigmatocystin oxidoreductase	CYP2	Secondary metabolites biosynthesis	435
Her1A6003			General function prediction only	819
Her1A6057		CYP2	Secondary metabolites biosynthesis	537
Her1A6058		CYP2	Secondary metabolites biosynthesis	500
Her1A6069	O-methylsterigmatocystin oxidoreductase	CYP2	Secondary metabolites biosynthesis	201
Her1A6240				77
Her1A6249				298
Her1A6250	O-methylsterigmatocystin oxidoreductase	CYP2	Secondary metabolites biosynthesis	505
Her1A6434	O-methylsterigmatocystin oxidoreductase	CYP2	Secondary metabolites biosynthesis	197
Her1A7023			Amino acid transport and metabolism	362
Her1A7140		CYP4/CYP19/CYP26	Secondary metabolites biosynthesis	541
Her1A7157	O-methylsterigmatocystin oxidoreductase	CYP2	Secondary metabolites biosynthesis	407
Her1A7186	Nitric oxide synthase-interacting		unknown function	240
Her1A7583		NA	NA	236
Her1A7591	Cholesterol 24-hydroxylase	CYP4/CYP19/CYP26	Secondary metabolites biosynthesis	503
Her1A7694		CYP3/CYP5/CYP6/CYP9	Secondary metabolites biosynthesis	486
Her1A8018	O-methylsterigmatocystin oxidoreductase	CYP2	Secondary metabolites biosynthesis	192
Her1A8221	O-methylsterigmatocystin oxidoreductase	CYP2	Secondary metabolites biosynthesis	424
Her1A8222		CYP2	Secondary metabolites biosynthesis	405
Her1A8871	Probable sterigmatocystin biosynthesis	CYP11/CYP12/CYP24/CYP27	Secondary metabolites biosynthesis	522
Her1A9378			NA	207
Her1A9379			NA	588
Her1A9558	O-methylsterigmatocystin oxidoreductase	CYP2	Secondary metabolites biosynthesis	533
Her1A9849	O-methylsterigmatocystin oxidoreductase	CYP2	Secondary metabolites biosynthesis	327
Her1A9851			NA	83
Her1A5708	Uncharacterized transporter		General function prediction only	496
Her1A2694			Energy production	222
Her1A0703	Probable sterigmatocystin biosynthesis	CYP11/CYP12/CYP24/CYP27	Secondary metabolites biosynthesis	530
Her1A3363	O-methylsterigmatocystin oxidoreductase		NA	139
Her1A3613	Cytochrome P450	CYP4/CYP19/CYP26	Secondary metabolites biosynthesis	512
Her1A3615	Cholesterol 24-hydroxylase	CYP4/CYP19/CYP26	Secondary metabolites biosynthesis	543
Her1A5039			NA	51
Her1A5451			NA	93
Her1A5995			NA	185
Her1A7138			NA	57
Her1A8282			Signal transduction	824
Her1A0994	Urea active transporter		Amino acid transport and metabolism	660
Her1A5115	Probable urea active transporter		Amino acid transport and metabolism	669
Her1A1905			Energy production	496
Her1A9508	Aldehyde dehydrogenase		Energy production	496
Her1A9513	Aldehyde dehydrogenase		Energy production	499
Her1A0241	Sulfite reductase		Inorganic ion transport	1485
Her1A8915	DNA-directed polymerase		Transcription	1733
