# Supplementary material for: Genomic and transcriptomic analyses reveal differential regulation of diverse terpenoid and polyketides secondary metabolites in Hericium erinaceus
Source: Sci Rep. 2017 Aug 31;7:10151. doi: 10.1038/s41598-017-10376-0 (PMC5579188; doi:10.1038/s41598-017-10376-0)
Supplement: Supplementary file 8 — Table S7 [file 41598_2017_10376_MOESM8_ESM.xlsx]

## Sheet: 工作表1
Table S7. Genome information used for comparative analysis for gene clusters involved in secondary metabolites biosynthesis in our study
Fungal Species	Linkage of genome
Agaricus bisporus var. bisporus (H97) v2.0	http://www.ncbi.nlm.nih.gov/genome/?term=Agaricus+bisporus+var+bisporus
Agaricus bisporus var. burnettii JB137-S8	http://www.ncbi.nlm.nih.gov/genome/?term=Agaricus+bisporus+var.+burnettii
Amanita muscaria	http://www.ncbi.nlm.nih.gov/genome/?term=Amanita+muscaria
Antrodia cinnamomea	http://www.ncbi.nlm.nih.gov/genome/?term=Antrodia+cinnamomea
Botryobasidium botryosum v1.0	http://www.ncbi.nlm.nih.gov/genome/?term=Botryobasidium+botryosum
Ceriporiopsis subvermispora B	http://www.ncbi.nlm.nih.gov/genome/?term=Ceriporiopsis+subvermispora
Coniophora puteana v1.0	http://www.ncbi.nlm.nih.gov/genome/?term=Coniophora+puteana
Coprinopsis cinerea	http://www.ncbi.nlm.nih.gov/genome/?term=Coprinopsis+cinerea
Cryptococcus neoformans var. grubii H99	http://www.ncbi.nlm.nih.gov/genome/?term=Cryptococcus+neoformans+var.+grubii
Dacryopinax primogenitus	http://www.ncbi.nlm.nih.gov/genome/?term=Dacryopinax
Dichomitus squalens v1.0	http://www.ncbi.nlm.nih.gov/genome/?term=Dichomitus+squalens
Fomitiporia mediterranea v1.0	http://www.ncbi.nlm.nih.gov/genome/?term=Fomitiporia+mediterranea
Fomitopsis pinicola SS1 v1.0	http://www.ncbi.nlm.nih.gov/genome/?term=Fomitopsis+pinicola
Ganoderma lucidum. 10597 SS1 v1.0	http://www.ncbi.nlm.nih.gov/genome/?term=Ganoderma
Gloeophyllum trabeum v1.0	http://www.ncbi.nlm.nih.gov/genome/?term=Gloeophyllum+trabeum
Gymnopus luxurians v1.0	http://www.ncbi.nlm.nih.gov/genome/?term=Gymnopus+luxurians
Hebeloma cylindrosporum	http://www.ncbi.nlm.nih.gov/genome/?term=Hebeloma+cylindrosporum
Heterobasidion annosum v2.0	http://www.ncbi.nlm.nih.gov/genome/?term=Heterobasidion+annosum
Hericium erinaceus Her1	PRJNA361338
Hypholoma sublateritium v1.0	http://www.ncbi.nlm.nih.gov/genome/?term=Hypholoma+sublateritium
Jaapia argillacea v1.0	http://www.ncbi.nlm.nih.gov/genome/?term=Jaapia+argillacea
Laccaria bicolor	http://www.ncbi.nlm.nih.gov/genome/?term=Laccaria+bicolor
Malassezia globosa	http://www.ncbi.nlm.nih.gov/genome/?term=Malassezia+globosa
Melampsora laricis-populina v1.0	http://www.ncbi.nlm.nih.gov/genome/?term=Melampsora+laricis-populina
Omphalotus olearius	http://www.ncbi.nlm.nih.gov/genome/?term=Omphalotus+olearius
Paxillus involutus ATCC 200175 v1.0	http://www.ncbi.nlm.nih.gov/genome/?term=Paxillus+involutus
Paxillus rubicundulus	http://www.ncbi.nlm.nih.gov/genome/?term=Paxillus+rubicundulus
Phanerochaete carnosa HHB-10118-Sp v1.0	http://www.ncbi.nlm.nih.gov/genome/?term=Phanerochaete+carnosa
Phanerochaete chrysosporium v2.0	http://www.ncbi.nlm.nih.gov/genome/?term=Phanerochaete+chrysosporium
Phlebiopsis gigantea v1.0	http://www.ncbi.nlm.nih.gov/genome/?term=Phlebiopsis+gigantea
Piriformospora indica	http://www.ncbi.nlm.nih.gov/genome/?term=Piriformospora+indica
Pisolithus microcarpus	http://www.ncbi.nlm.nih.gov/genome/?term=pisolithus+microcarpus
Pleurotus ostreatus PC15 v2.0	http://www.ncbi.nlm.nih.gov/genome/?term=Pleurotus+ostreatus
Postia placenta MAD-698	http://www.ncbi.nlm.nih.gov/genome/?term=Postia+placenta
Punctularia strigosozonata	http://www.ncbi.nlm.nih.gov/genome/?term=punctularia+strigosozonata
Puccinia graminis	http://www.ncbi.nlm.nih.gov/genome/?term=Puccinia+graminis
Schizophyllum commune v2.0	http://www.ncbi.nlm.nih.gov/genome/?term=Schizophyllum+commune
Sebacina vermifera	http://www.ncbi.nlm.nih.gov/genome/?term=Sebacina+vermifera
Suillus luteus	http://www.ncbi.nlm.nih.gov/genome/?term=Suillus+luteus
Trametes versicolor v1.0	http://www.ncbi.nlm.nih.gov/genome/?term=Trametes+versicolor
Tulasnella calospora	http://www.ncbi.nlm.nih.gov/genome/?term=Tulasnella+calospora
Ustilago maydis 521	http://www.ncbi.nlm.nih.gov/genome/?term=Ustilago+maydis
