# Supplementary material for: Genomic and transcriptomic analyses reveal differential regulation of diverse terpenoid and polyketides secondary metabolites in Hericium erinaceus
Source: Sci Rep. 2017 Aug 31;7:10151. doi: 10.1038/s41598-017-10376-0 (PMC5579188; doi:10.1038/s41598-017-10376-0)
Supplement: Supplementary file 9 — Table S8 [file 41598_2017_10376_MOESM9_ESM.xlsx]

## Sheet: 工作表1
Table S8. Genes implicated into sexual reproduction of H. erinaceus.
# fpkm value is the mean value of three replicates.
#Orange color means genes significantly up-regulated and green color means genes significantly down-regulated; gray color means genes no significantly differential expression.
#Abbreviation: MK: monokaryon mycelium; DK: Dikaryon mycelium; FB: fruiting body. A. nidulans: Aspergillus nidulan, S. cerevisiae : Saccharomyces cerevisiae , S. pombe: Saccharomyces cerevisiae.
Gene	Function	Gene model	A. nidulans ID	E-value	FB_FPKM	DK_Mycelium_FPKM	MK_myceliumFPKM	Log2ratio(FB/DK)	Log2ratio(FB/MK)	Log2ratio(DK/MK)
Mating Processes
MAT2 (matA)	MAT1-2-1 mating-type protein (HMG-box domain transcriptional activator)	Her1A1771	AN4734.2	5e-06	0.04	13.08	28.52	-7.59	-8.52	-0.97
Sc KEX2 (An KexB)	pheromone processing endopropease KexB (Kex2)	Her1A9359	AN3583.2	0	21.79	48.42	45.82	-0.52	-0.24	0.24
Sc STE13	pheromone maturation dipeptidyl aminopeptidase A	Her1A8352	AN2946.2	2e-160	176	36.47	54.8	2.9	2.51	-0.43
Sc STE23	a-pheromone processing metalloptidase Ste23	Her1A9432	AN8044.2	0	44.21	81.02	61.61	-0.24	0.35	0.55
Sc RAM1/STE16	protein farnesyltransfexase subunit beta	Her1A8406	AN2002.2	3e-60	5.64	33.03	37.07	-1.91	-1.88	-0.01
Sc RAM2	protein farnesyltransferase/geranyltranyltransferase type-1 subunit alxha	Her1A7761	AN3867.2	7e-64	21.75	91.24	107.02	-1.44	-1.47	-0.07
Sc STE14/Sp mam4	prenxl cysteine carboxylmethyltransferase Ste14	Her1A3591	AN6162.2	3e-07	0.46	12.49	32.81	-4.11	-5.31	-1.25
Sc STE6/Sp mam1(An atrD)	mating factor a secretion protein STE6	Her1A7537	AN2300.2	0	134.7	105.32	96.52	0.99	1.31	0.28
Sc MCM1	DNA-binding protein Mcm1 (MADS box family transcription factor)	Her1A2010	AN8676.2	2e-47	789.98	426.45	390.03	1.52	1.85	0.28
Mating signalling
Sc STE3/Sp map3 (An preA)	pheromone a factor receptor PreA/Ste6	Her1A4437	AN7743.2	1e-11	14.95	130.59	167.75	-2.49	-2.66	-0.2
Sc GPA1 (An fadA)	heterotrimeric G-protein alpha subunit (type 1 G-alpha, GPA1)	Her1A9293	AN0651.2	0	109.71	171.37	427.9	-0.01	-1.13	-1.16
Sc STE20	serine/threonine-protein kinase Ste20	Her1A4451	AN2067.2	2e-110	39.51	50.51	77.24	0.28	-0.14	-0.46
Sc STE11/Sp byr2 (An steC)	mitogen activated protein kinase kinase kinase Ste11	Her1A5786	AN2269.2	4e-104	54.41	33.59	44.01	1.33	1.14	-0.23
Sc STE7/Sp byr1	mitogen activated protein kinase kinase, Dual specificity protein kinase, STE7-like	Her1A2154	AN3422.2	2e-103	337.74	123.59	129.5	2.09	2.21	0.09
Sc STE12 (An steA)	sexual development transcription factor Ste12 (Homeodomain DNA binding)	Her1A4410	AN2290.2	5e-77	21.32	109.11	257.52	-1.71	-2.76	-1.09
Sc STE50	protein kinase regulator Ste50	Her1A0214	AN7252.2	3e-22	102.6	63.77	49.22	1.32	1.89	0.53
Core meiotic genes in Budding Yeast
Sc NAM8/MRE2	RNA binding protein required for meiotic recombination	Her1A2571	AN9090.2	2e-45	473.82	368.66	289.07	0.99	1.54	0.51
Sc SPO11/Sp rec12	required for synaptonemal complex formation	Her1A3304	AN8259.2	1e-17	5.83	1.23	1.65	2.88	2.65	-0.27
Core Meiotic Transcriptome Conserved in S. cerevisiae and S. pombe
Sc CDC27/ Sp nuc2	APC component	Her1A5674	bimA	6e-84	91.52	31.43	37.15	2.18	2.13	-0.08
Sc APC4/Sp cut20	APC component	Her1A2492	AN0905.2	1e-10	42.92	42.74	37.63	0.63	1.02	0.35
Sc CDC16/ Sp cut9	APC component	Her1A2965	AN8002.2	1e-98	28.35	19.29	14.78	1.19	1.77	0.54
Sc CDC23/Sp cut23	APC component	Her1A4081	AN8013.2	1e-75	57.67	52.73	95.58	0.76	0.1	-0.7
Sc HCT1/ Sp ste9	APC regulator	Her1A5453	AN2965.2	6e-108	19.8	85.21	205.72	-1.47	-2.55	-1.12
Sc AMA1/ Sp slp1	APC regulator	Her1A0987	AN0814.2	2e-125	4.21	22.96	45.19	-1.83	-2.6	-0.81
Sc CDC10/ Sp spn2	septin	Her1A9436	AN1394.2	1e-180	54.12	510.26	432.97	-2.62	-2.17	0.4
Sc CDC3/ Sp spn5	septin	Her1A3709	sepB	1e-76	11.58	9.66	10.51	0.89	0.1	0.04
Sc SPR3/ Sp spn6	sporulation regulated sepxin	Her1A3070	AN8182.2	0	810.04	996.14	770.26	0.33	0.9	0.54
Sc SPR28/ Sp spn7	sporulation regulated septin	Her1A2578	AN4667.2	0	1616.96	775.47	866.86	1.68	1.73	0
Sc CDC14/ Sp clp1	protein phosphatase	Her1A4760	AN5057.2	9e-97	22.11	65.37	116.43	-0.92	-1.57	-0.68
Sc CDC5/ Sp plo1	polo kinase	Her1A6118	AN1560.2	1e-74	14.73	24.07	51.83	-0.09	-0.99	-0.94
Sc CLB1/ Sp cig2	B-type cyclin	Her1A6343	NimE	9e-109	118.48	40.3	42	2.18	2.33	0.1
Sc CLB3/ Sp cdc13	B-type cyclin	Her1A8097	AN2137.2	7e-76	43.56	37.33	44.7	0.85	0.79	-0.1
Sc DMC1/ Sp dmc1	DNA-binding helix-hairpin-helix protein, DNA strand exchange	Her1A2416	AN9092.2	8e-100	8.85	20.87	32.64	-0.61	-1.06	-0.48
Sc MND1/ Sp mcp7	recombination and meioic nuclear division, interacts with Hop2	Her1A3700	AN1843.2	8e-08	1.78	4.28	7.41	-0.63	-1.22	-0.63
Sc SMC3/ Sp smc3	cohesin	Her1A9299	AN6364.2	0	16.27	12.46	23.18	1.01	0.32	-0.73
Sc STU1/ Sp dis1	spindle pole body component	Her1A7938	AN5521.2	2e-107	40.12	24.24	32.56	1.36	1.13	-0.27
Sc TID3/ Sp ncd10	chromosome segregation, kinetochore-associated ndc80 complex	Her1A5677	AN4969.2	1e-33	14.83	16.45	13.76	0.48	0.93	0.41
Sc UBC11/ Sp ubc11	ubiquitin-conjugating enzyme, chromosome segregation in Sp	Her1A7113	AN5495.2	9e-39	307.51	294.49	243.13	0.7	1.17	0.43
Sc RAD23/ Sp rhp23	DNA excision-repair, NEF2 subunit	Her1A6044	AN2304.2	5e-60	357.28	385.04	209.56	0.53	1.6	1.03
Sc EXO1/ Sp exo1	DNA repair, recombination	Her1A7705	AN3035.2	3e-106	0.23	2.61	6.63	-2.87	-4.02	-1.19
Sc HRR25/ Sp hhp1	casein kinase involved in DNA repair and chromxome segregation	Her1A6733	AN4563.2	0	1142.75	506.72	475.57	1.81	2.1	0.25
